# Supplementary material for: Reduced CREB3L1 expression in triple negative and luminal a breast cancer cells contributes to enhanced cell migration, anchorage-independent growth and metastasis
Source: PLoS One. 2022 Jul 8;17(7):e0271090. doi: 10.1371/journal.pone.0271090 (PMC9269740; doi:10.1371/journal.pone.0271090)
Supplement: S1 Table — (XLSX) [file pone.0271090.s003.xlsx]

## Sheet: Data
Normal Breast	Luminal A	Luminal B	HER2	TNBC			Normal Breast	Luminal A	Luminal B	HER2	TNBC
9.17742	11.3387	11.06	12.7054	9.63844		Mean	8.05298	8.84544	8.35204	8.81506	6.9355
9.01681	11.3202	11.0258	11.2946	9.42206		Median	8.21917	8.81698	8.37937	8.84704	6.93074
8.98014	11.3202	11.0258	11.2767	9.37938
8.82972	11.06	10.5793	11.2767	9.30378		n =	43	379	244	230	251
8.79766	10.8313	10.5459	11.2113	8.93074
8.7879	10.8242	10.5459	10.744	8.90087		SD	0.674986	0.918387	1.15358	1.11898	0.974178
8.78136	10.813	10.5018	10.7279	8.87036
8.73809	10.813	10.4635	10.7279	8.7879
8.66178	10.8106	10.4635	10.7185	8.70044		Median-SD	7.54418
8.62571	10.8106	10.3707	10.6987	8.66178		Z < -1
8.60733	10.6018	10.3576	10.6987	8.63662
8.60733	10.5915	10.3576	10.5546	8.63662		Table S1. CREB3L1 mRNA expression in normal breast and breast cancer subtypes.
8.60363	10.5897	10.268	10.5546	8.59246		Source data: GENT2 (http://gent2.appex.kr)
8.56986	10.5897	10.268	10.4747	8.56986
8.50779	10.5784	10.0539	10.4512	8.54689
8.3966	10.5784	10.0539	10.4491	8.43879
8.35315	10.4419	10.0498	10.4491	8.37938
8.33092	10.42	10.032	10.4019	8.37504
8.31741	10.42	10.032	10.3815	8.37504
8.24793	10.4009	9.90388	10.3815	8.33985
8.23362	10.3815	9.87036	10.363	8.29921
8.21917	10.3815	9.87036	10.3004	8.29462
8.13443	10.3208	9.84862	10.2808	8.29002
8.05528	10.3208	9.84862	10.2784	8.24793
8.03892	10.3015	9.6865	10.2715	8.224	226/251 TNBC are below the median for normal breast
8.01123	10.3015	9.66178	10.1935	8.18982	251-25 = 226 (out of 251) are below the median for normal breast
7.91886	10.2992	9.66178	10.1787	8.15482		90.0398	% of TNBC with CREB3L1 expression levels below median for normal breast
7.72792	10.2992	9.65464	10.1787	8.13955
7.6865	10.2854	9.65464	10.1662	8.09803
7.59246	10.2668	9.62936	10.1421	8.09276
7.44294	10.2668	9.62936	10.1421	8.09276
7.43463	10.2324	9.60548	10.0084	8.07146
7.40939	10.2204	9.59432	9.92184	8.03342
7.39232	10.2192	9.59432	9.90388	8.03342
7.39232	10.2192	9.57743	9.90388	8.02237
7.34873	10.151	9.55842	9.88722	7.99435
7.31288	10.1344	9.55842	9.88722	7.97728
7.2854	10.1344	9.54689	9.83447	7.96578
7.2854	10.1189	9.53333	9.82496	7.91289
7.13955	10.1072	9.53333	9.80574	7.86419
6.96578	10.1072	9.52943	9.80574	7.85798
6.9542	10.0593	9.52943	9.7879	7.85175
6.35755	10.0444	9.37069	9.77314	7.84549
	10.0444	9.37069	9.77314	7.83289
	9.97011	9.36851	9.69	7.82018
	9.9542	9.35315	9.68124	7.8009
	9.9542	9.34651	9.67419	7.7879
	9.89633	9.34651	9.67419	7.72792
	9.87805	9.33539	9.67419	7.69349
	9.87036	9.33539	9.67419	7.6865
	9.86109	9.30834	9.66	7.6865
	9.86109	9.30606	9.65642	7.67243
	9.85643	9.2854	9.65642	7.66534
	9.85643	9.2854	9.64746	7.65105
	9.85331	9.2854	9.64746	7.62936
	9.85331	9.2854	9.63118	7.62205
	9.85175	9.2854	9.63118	7.62205
	9.82814	9.26913	9.62936	7.61471
	9.82814	9.26913	9.60733	7.60733
	9.82496	9.26444	9.5812	7.60733
	9.75322	9.24793	9.57743	7.56986
	9.72281	9.24317	9.57365	7.56986	187/251 TNBC have reduced CREB3L1 (i.e. more than 1 SD reduction as compared to median for normal breast)
	9.70563	9.24317	9.57365	7.54689	251-64 =	187	74.502	% of TNBC have large reduction in CREB3L1 (1 SD difference than median for normal breast)
	9.70563	9.11374	9.54303	7.53916
	9.64205	9.0954	9.54303	7.50779
	9.63118	9.0954	9.53916	7.49985
	9.61839	9.08481	9.53916	7.49985
	9.61839	9.08481	9.53138	7.48382
	9.5812	9.04985	9.52356	7.45943
	9.56796	8.98584	9.5216	7.44294
	9.56796	8.98584	9.4818	7.43463
	9.54496	8.97728	9.45738	7.42626
	9.52943	8.94837	9.36632	7.41785
	9.52943	8.93369	9.33539	7.40939
	9.50978	8.93369	9.30378	7.3837
	9.48985	8.92778	9.29002	7.37504
	9.48985	8.91289	9.28077	7.36632
	9.42417	8.89785	9.28077	7.36632
	9.41785	8.89785	9.25503	7.36632
	9.41785	8.89178	9.2384	7.35755
	9.41785	8.89178	9.2384	7.35755
	9.40939	8.87036	9.20945	7.35755
	9.40939	8.87036	9.20701	7.30378
	9.40301	8.81698	9.20457	7.30378
	9.40301	8.8009	9.19476	7.29462
	9.40088	8.8009	9.18982	7.2854
	9.40088	8.78463	9.18982	7.2854
	9.38586	8.78463	9.17742	7.26679
	9.37721	8.78136	9.17742	7.25739
	9.37069	8.76818	9.16491	7.24793
	9.37069	8.76155	9.16491	7.24793
	9.36413	8.76155	9.16239	7.2384
	9.36413	8.75154	9.1472	7.22882
	9.36194	8.74819	9.1472	7.19967
	9.36194	8.74819	9.13955	7.19967
	9.35535	8.73471	9.13955	7.16993
	9.34873	8.73471	9.13699	7.15987
	9.34651	8.67948	9.13186	7.15987
	9.34651	8.67948	9.10329	7.15987
	9.34651	8.59246	9.04712	7.14975
	9.34651	8.57743	9.02514	7.12928
	9.33762	8.57743	9.01681	7.12928
	9.33762	8.54303	9.01402	7.11894
	9.33316	8.53528	8.93958	7.11894
	9.33316	8.53528	8.93958	7.10852
	9.32867	8.51175	8.91588	7.09803
	9.31967	8.50779	8.91588	7.08746
	9.31515	8.50779	8.90689	7.08746
	9.31515	8.49185	8.88874	7.06609
	9.3015	8.49185	8.88874	7.04439
	9.3015	8.45943	8.87652	7.03342
	9.3015	8.45121	8.86419	7.02237
	9.29921	8.44708	8.86109	7.02237
	9.29692	8.44294	8.86109	7.02237
	9.28771	8.44294	8.85487	7.01123
	9.28771	8.43463	8.8392	7.01123
	9.2854	8.43463	8.8392	6.97728
	9.2854	8.43045	8.83605	6.97728
	9.27845	8.43045	8.83289	6.96578
	9.27845	8.39232	8.82018	6.96578
	9.27146	8.39232	8.82018	6.9542
	9.25503	8.3837	8.82018	6.9542
	9.25267	8.37504	8.75154	6.94251
	9.25267	8.37504	8.75154	6.93074
	9.24079	8.36632	8.73132	6.93074
	9.24079	8.36632	8.73132	6.93074
	9.24079	8.35315	8.68299	6.90689
	9.224	8.3443	8.67243	6.89482
	9.224	8.33985	8.67243	6.89482
	9.18735	8.33539	8.61102	6.88264
	9.18735	8.33539	8.60733	6.88264
	9.18488	8.33539	8.60733	6.88264
	9.18239	8.33539	8.59246	6.88264
	9.16993	8.33092	8.59246	6.87036
	9.16491	8.33092	8.58871	6.87036
	9.16491	8.32193	8.57365	6.85798
	9.15735	8.32193	8.55459	6.84549
	9.15735	8.29462	8.55459	6.84549
	9.15482	8.26209	8.54303	6.84549
	9.15482	8.2384	8.54303	6.83289
	9.14975	8.2384	8.53916	6.83289
	9.13955	8.23362	8.53916	6.82018
	9.13955	8.23362	8.53916	6.80735
	9.13955	8.17991	8.53528	6.80735
	9.13955	8.16993	8.5157	6.79442
	9.13443	8.16993	8.48382	6.78136
	9.13443	8.16491	8.48382	6.76818
	9.10066	8.15987	8.43879	6.75489
	9.08481	8.13443	8.43879	6.75489
	9.08481	8.13443	8.41785	6.75489
	9.08215	8.11374	8.41785	6.75489
	9.06609	8.11374	8.36194	6.75489
	9.06609	8.07146	8.36194	6.75489
	9.05799	8.07146	8.32193	6.6865
	9.04985	8.01681	8.32193	6.67243
	9.04439	8.01681	8.32193	6.65821
	9.04439	7.9542	8.26209	6.64386
	9.04166	7.94251	8.26209	6.62936
	9.02514	7.92481	8.24793	6.61471
	9.02514	7.92481	8.24793	6.61471
	9.02237	7.92481	8.224	6.61471
	9.01123	7.92481	8.21917	6.59991
	9.01123	7.91886	8.21917	6.59991
	9.01123	7.91886	8.20457	6.56986
	8.99718	7.90689	8.20457	6.56986
	8.99718	7.88874	8.17493	6.56986
	8.98868	7.88874	8.09276	6.56986
	8.98584	7.87652	8.07682	6.55459
	8.98299	7.82655	8.04985	6.53916
	8.98299	7.8009	8.02791	6.53916
	8.98299	7.8009	8	6.52356
	8.97441	7.76818	8	6.52356
	8.97154	7.75489	7.99435	6.50779
	8.97154	7.75489	7.99435	6.50779
	8.97154	7.62205	7.98868	6.49185
	8.97154	7.59246	7.93664	6.49185
	8.96	7.58496	7.93074	6.45943
	8.96	7.58496	7.93074	6.44294
	8.96	7.58496	7.91289	6.42626
	8.9542	7.58496	7.90689	6.40939
	8.93369	7.57743	7.90689	6.40939
	8.93369	7.55459	7.89482	6.40939
	8.89785	7.55459	7.89482	6.39232
	8.87344	7.53138	7.81378	6.39232
	8.87344	7.5157	7.81378	6.37504
	8.84862	7.49185	7.77479	6.37504
	8.8392	7.49185	7.76818	6.35755
	8.82972	7.49185	7.76818	6.35755
	8.82972	7.48382	7.74819	6.33985
	8.81698	7.47573	7.70044	6.32193
	8.81698	7.45943	7.6865	6.32193
	8.78463	7.45943	7.67948	6.32193
	8.76818	7.45943	7.67948	6.2854
	8.75154	7.45943	7.60733	6.26679
	8.75154	7.44294	7.59991	6.24793
	8.74819	7.44294	7.59991	6.22882
	8.74819	7.34873	7.55459	6.20945
	8.73809	7.33985	7.55459	6.18982
	8.73471	7.33985	7.54689	6.18982
	8.73471	7.30378	7.49185	6.18982
	8.73132	7.30378	7.45121	6.18982
	8.72792	7.2854	7.45121	6.18982
	8.72792	7.2854	7.45121	6.16993
	8.72451	7.2854	7.45121	6.16993
	8.7211	7.2854	7.42626	6.12928
	8.7211	7.14975	7.41785	6.04439
	8.71768	7.11894	7.40939	6.02237
	8.71081	7.11894	7.40939	6
	8.71081	7.06609	7.40939	6
	8.71081	7.06609	7.27612	6
	8.71081	7.01123	7.17991	5.97728
	8.7039	6.97728	7.15987	5.97728
	8.7039	6.9542	7.15987	5.9542
	8.7039	6.94251	7.07682	5.9542
	8.70044	6.94251	6.98868	5.93074
	8.70044	6.83289	6.94251	5.90689
	8.67596	6.83289	6.83289	5.90689
	8.66534	6.80735	6.80735	5.88264
	8.66178	6.80735	6.78136	5.85798
	8.66178	6.80735	6.78136	5.83289
	8.65105	6.78136	6.78136	5.83289
	8.65105	6.76818	6.75489	5.83289
	8.62571	6.72792	6.72792	5.80735
	8.61102	6.72792	6.72792	5.80735
	8.61102	6.71425	6.71425	5.80735
	8.57743	6.65821	6.71425	5.75489
	8.57365	6.58496	6.65821	5.75489
	8.56986	6.58496	6.49185	5.75489
	8.56986	6.58496	6.49185	5.70044
	8.55842	6.56986	6.12928	5.64386
	8.55842	6.37504		5.61471
	8.55842	6.32193		5.61471
	8.55842	6.2854		5.55459
	8.55842	6.22882		5.55459
	8.55842	6.20945		5.55459
	8.55842	6.20945		5.49185
	8.55459	6.20945		5.49185
	8.55459	6.10852		5.39232
	8.54689	6.04439		5.32193
	8.53916	6.02237		5.20945
	8.53916	6.02237		5.16993
	8.52748	5.35755		5.16993
	8.52748	5.35755		5.12928
	8.5157	4.75489		5.04439
	8.50383			5
	8.50383			5
	8.49985			4.90689
	8.48784			4.58496
	8.48784			4.52356
	8.48382			4.24793
	8.48382			3.58496
	8.48382
	8.48382
	8.47168
	8.47168
	8.44708
	8.41363
	8.41363
	8.40939
	8.40939
	8.40939
	8.38802
	8.38802
	8.3837
	8.37504
	8.36194
	8.36194
	8.35755
	8.3443
	8.3443
	8.3443
	8.3443
	8.32193
	8.30834
	8.30834
	8.29921
	8.29002
	8.28077
	8.26679
	8.26679
	8.26679
	8.25739
	8.25739
	8.24317
	8.22882
	8.22882
	8.224				92/379 luminal A are below the median for normal breast
	8.20945				379-287 = 92 (out of 379) are below the median for normal breast
	8.20945					24.2744	% of Luminal A with CREB3L1 expression levels below median for normal breast
	8.17991
	8.16491
	8.16491
	8.15987
	8.13443
	8.13443
	8.11894
	8.11894
	8.10329
	8.10329
	8.09803
	8.09803
	8.09276
	8.09276
	8.09276
	8.07682
	8.07682
	8.07682
	8.07146
	8.07146
	8.0607
	8.0607
	8.03892
	8.02791
	8.02791
	8.02237
	8.01123
	8.01123
	8.00562
	8.00562
	7.98299
	7.96578
	7.96578
	7.93074
	7.92481
	7.92481
	7.92481
	7.91289
	7.91289
	7.90689
	7.90689
	7.90087
	7.89482
	7.88264
	7.88264
	7.87036
	7.87036
	7.86419
	7.86419
	7.79442
	7.7211
	7.70736
	7.70736
	7.6865
	7.6865
	7.67948
	7.66534
	7.66534
	7.66534
	7.65105
	7.61471
	7.59246
	7.56986				26/379 luminal A have reduced CREB3L1 (i.e. more than 1 SD reduction as compared to median for normal breast)
	7.53138				379 -353 =	26	6.86016	% of luminal A have large reduction in CREB3L1 (1 SD difference than median for normal breast)
	7.5157
	7.5157
	7.47573
	7.45121
	7.43463
	7.3837
	7.3837
	7.37504
	7.31288
	7.31288
	7.2854
	7.27612
	7.26679
	7.24793
	7.17991
	7.07682
	6.89482
	6.79442
	6.76818
	6.75489
	6.75489
	6.74147
	6.45943
	6.30378
	6.18982
	6.16993

## Sheet: Anova
Number of families	1
Number of comparisons per family	10
Alpha	0.05
Tukey's multiple comparisons test	Mean Diff.	95.00% CI of diff.	Below threshold?	Summary	Adjusted P Value
Normal vs. Luminal A	-0.7925	-1.240 to -0.3445	Yes	****	<0.0001	A-B
Normal vs. Luminal B	-0.2991	-0.7594 to 0.1613	No	ns	0.3888	A-C
Normal vs. HER2	-0.7621	-1.225 to -0.2996	Yes	****	<0.0001	A-D
Normal vs. TNBC	1.117	0.6581 to 1.577	Yes	****	<0.0001	A-E
Luminal A vs. Luminal B	0.4934	0.2649 to 0.7219	Yes	****	<0.0001	B-C
Luminal A vs. HER2	0.03038	-0.2023 to 0.2630	No	ns	0.9965	B-D
Luminal A vs. TNBC	1.91	1.683 to 2.136	Yes	****	<0.0001	B-E
Luminal B vs. HER2	-0.463	-0.7188 to -0.2072	Yes	****	<0.0001	C-D
Luminal B vs. TNBC	1.417	1.166 to 1.667	Yes	****	<0.0001	C-E
HER2 vs. TNBC	1.88	1.625 to 2.134	Yes	****	<0.0001	D-E
Test details	Mean 1	Mean 2	Mean Diff.	SE of diff.	n1	n2	q	DF
Normal vs. Luminal A	8.053	8.845	-0.7925	0.1639	43	379	6.836	1142
Normal vs. Luminal B	8.053	8.352	-0.2991	0.1685	43	244	2.51	1142
Normal vs. HER2	8.053	8.815	-0.7621	0.1693	43	230	6.367	1142
Normal vs. TNBC	8.053	6.936	1.117	0.1681	43	251	9.399	1142
Luminal A vs. Luminal B	8.845	8.352	0.4934	0.08362	379	244	8.344	1142
Luminal A vs. HER2	8.845	8.815	0.03038	0.08515	379	230	0.5045	1142
Luminal A vs. TNBC	8.845	6.936	1.91	0.08291	379	251	32.58	1142
Luminal B vs. HER2	8.352	8.815	-0.463	0.09363	244	230	6.994	1142
Luminal B vs. TNBC	8.352	6.936	1.417	0.09159	244	251	21.87	1142
HER2 vs. TNBC	8.815	6.936	1.88	0.09299	230	251	28.58	1142
